# Supplementary material for: Synthesis of D-π-A′-π-A Chromophores with Quinoxaline Core as Auxiliary Acceptor and Effect of Various Silicon-Substituted Donor Moieties on Thermal and Nonlinear Optical Properties at Molecular and Material Level
Source: Molecules. 2023 Jan 5;28(2):531. doi: 10.3390/molecules28020531 (PMC9867400; doi:10.3390/molecules28020531)
Supplement: Supplementary file 1 [file molecules-28-00531-s001.zip]

Archive with 1 entries (1 files):
- molecules-2130188-supplementary.pdf
